# Supplementary material for: Subcellular Localization of Arabidopsis Pathogenesis-Related 1 (PR1) Protein
Source: Int J Mol Sci. 2017 Apr 13;18(4):825. doi: 10.3390/ijms18040825 (PMC5412409; doi:10.3390/ijms18040825)
Supplement: Supplementary file 1 [file ijms-18-00825-s001.zip]

Archive with 3 entries (3 files):
- Video 2.avi
- Subcellular Localization of Arabidopsis Pathogenesis‐Related 1 (PR1) Protein.pdf
- Video 1.avi
